# Supplementary material for: The benefits of covariate adjustment for adaptive multi-arm designs
Source: Stat Methods Med Res. 2022 Jul 25;31(11):2104–21. doi: 10.1177/09622802221114544 (PMC7613816; doi:10.1177/09622802221114544)
Supplement: sj-r-1-smm-10.1177_09622802221114544 - Supplemental material for The benefits of covariate adjustment for adaptive multi-arm designs [file sj-R-1-smm-10.1177_09622802221114544.R]

################################################################################
# Function: compare.method                                                             
# Implements the augmented graphical approach for k-FWER control             
################################################################################
# Inputs                                                                       
# ######                                                                      
#                                                                              
#  mu = mean of responses, first one is the control arm                    
#  rho_v = correlation between covariate X1 and the outcome
#  rho_v2 = correlation between covariate X2 and the outcome
#  seed.no = random number seed
#  nsim = number of simulation replicates
#       
################################################################################
# Output                                                                      
# #######                                                                      
#          
#  List of out.X1, out.X2, out.both and out.unadjusted
#
#  out.X1 = results when only adjusting for X1
#  out.X2 = results when only adjusting for X2
#  out.both  = results when adjusting for both X1 and X2
#  out.unadjusted = results for the unadjusted analysis
#
################################################################################

compare.method<-function(mu=c(0, 0, 0.2), rho_v=diag(rho1, nrow=K),   
                         rho_v2 = diag(rho2, nrow=K),
                         seed.no=102, nsim=10){
  set.seed(seed.no)
  
  follow= F # indicating whether patients from dropped treatments (after interim selection) should be followed-up
  
  sigma_v = 1   # standard error
  
  beta = rep(0.5, K); beta2 = rep(0.5, K)   # mean of covariate X1 and X2 which affect response
  
  var_mu<-var_beta<-var_beta2<-diag(sigma_v, nrow = K)
  
  mean_data<-c(mu, beta, beta2) 
  
  cov_data<-rbind( cbind(var_mu, rho_v, rho_v2), 
                   cbind(rho_v, var_beta, diag(0, nrow = K ) ),
                   cbind(rho_v2, diag(0, nrow = K ), var_beta))
  
  method = "invnorm"
  weight = 0.5
  ptest = seq(1:(K-1))
  level = 0.025
  
  sim.reject <- 0
  select_total <- NULL
  ntreat<- K-1
  reject_total <- rep(0, times = K-1)
  count_total <- rep(0, times = K-1)
  
  z1<-(mu[2:K]-mu[1])*sqrt(n/2); zearly=z1
  munit <- length(z1)
  
  out.X1<-out.X2<-out.both<-out.unadjusted<-list()
  
  # -------------------------------------------------------------------- #
  #           Stage 1: fit a single model to all comparisons             #
  #             The following contains four approaches                   #
  
  analysis<-function(approach){
    
    if(approach=="adjusted.X1"){
      fit.lm1<-lm(Y~as.factor(T)+ X , data=data1)
      x.info.s1<-summary(fit.lm1)$coefficients[4,]
      
    } else {
      
      if(approach=="adjusted.X2"){
        fit.lm1<-lm(Y~as.factor(T)+ X2 , data=data1)
        x.info.s1<-summary(fit.lm1)$coefficients[4,]
        
      } else{
        
        if(approach=="adjusted.both"){
          fit.lm1<-lm(Y~as.factor(T)+ X+ X2 , data=data1)
          x.info.s1<-summary(fit.lm1)$coefficients[4,]
          
        }else{
          fit.lm1<-lm(Y~as.factor(T), data=data1)
          x.info.s1<-rep(NA, 4)
        }
      }
    }
    
    z1.randi <- summary(fit.lm1)$coefficients[2:K, 3] # extract t value
    
    t1.info.s1<-summary(fit.lm1)$coefficients[2,] # // info about t1 vs control comparison
    t2.info.s1<-summary(fit.lm1)$coefficients[3,] # // info about t2 vs control comparison
    
    s1.est<-summary(fit.lm1)$coefficients[2:K, 1] # // estimated treatment differences
    
    
    #          Stage 2: fit a lm model to each comparison separately       #
    
    # // unadjusted approach // #
    f.lm.s2<-function(tv){ #tv=2
      data.t<-rbind( data2[1:n, ], data2[which(data2$T==tv), ] )
      ft.2<-lm(Y~as.factor(T), data=data.t)
      c(z.value=summary(ft.2)$coeff[2,3],
        t2.coeff=summary(ft.2)$coeff[2,1], # estimated treatment effect
        s2.var=diag( vcov(ft.2) )[2], 
        x.coeff=NA)
    }
    
    # // adjusted for X1 // #
    f.lm.s2.X1<-function(tv){ #tv=2
      data.t<-rbind( data2[1:n, ], data2[which(data2$T==tv), ] )
      ft.2<-lm(Y~as.factor(T)+X, data=data.t)
      c(z.value=summary(ft.2)$coeff[2,3],
        t2.coeff=summary(ft.2)$coeff[2,1], # estimated treatment effect
        s2.var=diag( vcov(ft.2) )[2],
        x.coeff=summary(ft.2)$coefficients[3, 1])
    }
    
    
    # // adjusted for X2 // #
    f.lm.s2.X2<-function(tv){ #tv=2
      data.t<-rbind( data2[1:n, ], data2[which(data2$T==tv), ] )
      ft.2<-lm(Y~as.factor(T)+X2, data=data.t)
      c(z.value=summary(ft.2)$coeff[2,3],
        t2.coeff=summary(ft.2)$coeff[2,1], # estimated treatment effect
        s2.var=diag( vcov(ft.2) )[2] ,  # s2.var of estimated treatment effect
        x.coeff=summary(ft.2)$coefficients[3, 1])
    }
    
    
    # // adjusted for X1 and X2 // #
    f.lm.s2.both<-function(tv){ #tv=2
      data.t<-rbind( data2[1:n, ], data2[which(data2$T==tv), ] )
      ft.2<-lm(Y~as.factor(T)+ X+ X2, data=data.t)
      c(z.value=summary(ft.2)$coeff[2,3],
        t2.coeff=summary(ft.2)$coeff[2,1], # estimated treatment effect
        s2.var=diag( vcov(ft.2) )[2], 
        x.coeff=summary(ft.2)$coefficients[3, 1])
    }
    
    if(approach=="adjusted.X1"){
      fit.s2.ind<- sapply(2:K, f.lm.s2.X1)
    } else{
      
      if(approach=="adjusted.X2"){
        fit.s2.ind<- sapply(2:K, f.lm.s2.X2)}else{
          
          if(approach=="adjusted.both"){
            fit.s2.ind<- sapply(2:K, f.lm.s2.both)
          }else{
            fit.s2.ind<- sapply(2:K, f.lm.s2)}
        }
    }
    
    z2.randi<-fit.s2.ind[1,] # // z-score of stage 2
    s2.est<-fit.s2.ind[2, ] # // estimated treatment effect
    s2.var<-fit.s2.ind[3, ] # // variance of estimated treatment effect
    
    # **************** end of model fitting ******************** #
    
    
    # ------- the following is from the asd function for treatment selection @ s1 ---- #
    randi <- c(z1.randi, z1.randi - (z1 - zearly), z2.randi)
    Etest.stat <- c(as.numeric(randi[(munit + 1):(2 * munit)]))
    Itest.stat <- c(as.numeric(randi[1:munit]))
    Ftest.stat <- c(as.numeric(randi[(2 * munit + 1):length(randi)]))
    interim.select <- select.rule(x = Etest.stat, type = 1, 
                                  epsilon = epsilon, thresh = thresh)
    
    # --------------------------- end treatment selection ----------------------------- #
    
    
    # ***** the following record the information about the selected comparison ******** #
    #      a single model is fitted @ stage 1, covariates adjustment in both stages     #
    select.comparison1<-which(interim.select$select==1) # // indicate which treatment is selected
    
    s1.est.select<-s1.est[which(interim.select$select==1)] # // treatment effect of the selected comparison
    t.coeff.s1<-s1.est.select # // treatment effect of the selected comparison
    
    zscore<-c(z1.randi[which(interim.select$select==1)], 
              z2.randi[which(interim.select$select==1)]) # // stagewise z-scores of the selected treatment
    
    x.coeff.s2<-fit.s2.ind[4, which(interim.select$select==1)] # // stage 2 coefficient of covariate
    t.coeff.s2<-fit.s2.ind[2, which(interim.select$select==1)] # // stage 2 coefficient of treatment effect
    
    
    # --------------------------  Estimators  ------------------------------------ #
    
    m<-select.comparison1
    
    s1.var<-(diag( vcov(fit.lm1) ))[2:K] # // variance of estimated treatment effect
    s12 = (vcov(fit.lm1)[2,3])
    
    s2.est <- s2.est[m]
    s2.var <- s2.var[m]
    
    data.full <- rbind(data1, data2)
    
    if(approach=="adjusted.X1"){
      fit.full<-lm(Y~as.factor(T)+ X , data=data.full)
    } else{
      
      if(approach=="adjusted.X2"){
        fit.full<-lm(Y~as.factor(T)+ X2 , data=data.full)
        
      } else{
        
        if(approach=="adjusted.both"){
          fit.full<-lm(Y~as.factor(T)+ X+ X2 , data=data.full)
        } else{
          fit.full<-lm(Y~as.factor(T), data=data.full)
        }
      }
    }
    
    MLE.lm = fit.full$coefficients[-1][m]
    
    MLE = (s2.var*s1.est[m] + s1.var[m]*s2.est)/(s1.var[m] + s2.var)
    
    W1 = Inf
    W2 = -Inf
    
    if(s1.var[m]*sqrt(s1.var[-m]) > sqrt(s1.var[m])*s12) {
      
      Z11 = s1.est[m] + (s1.var[m]/s2.var)*s2.est
      Z21 = s1.est[-m] + (s12/s2.var)*s2.est
      
      k1 = s2.var*(sqrt(s1.var[-m])*Z11 - sqrt(s1.var[m])*Z21)/
        (sqrt(s1.var[-m])*s1.var[m] - sqrt(s1.var[m])*s12)
      
      W1 = k1*sqrt(s1.var[m] + s2.var)/(s2.var) - Z11/(sqrt(s1.var[m]+s2.var))
      
    } else if(s1.var[m]*sqrt(s1.var[-m]) < sqrt(s1.var[m])*s12) {
      
      Z11 = s1.est[m] + (s1.var[m]/s2.var)*s2.est
      Z21 = s1.est[-m] + (s12/s2.var)*s2.est
      
      k2 = s2.var*(sqrt(s1.var[-m])*Z11 - sqrt(s1.var[m])*Z21)/
        (sqrt(s1.var[-m])*s1.var[m] - sqrt(s1.var[m])*s12)
      
      W2 = k1*sqrt(s1.var[m] + s2.var)/(s2.var) - Z11/(sqrt(s1.var[m]+s2.var))
      
    }
    
    UMVCUE = MLE - (s2.var/sqrt(s1.var[m] + s2.var))*(dnorm(W1)-dnorm(W2))/(pnorm(W1)-pnorm(W2))
    
    s1.est<-s1.est[m] # // treatment effect of the selected comparison
    
    s1.bias <- s1.est - (mu[m+1]-mu[1])
    s2.bias <- s2.est - (mu[m+1]-mu[1])
    MLE.lm.bias <- MLE.lm - (mu[m+1]-mu[1])
    # MLE.bias <- MLE - (mu[m+1]-mu[1])
    UMVCUE.bias <- UMVCUE - (mu[m+1]-mu[1])
    
    
    bias = c(s1.bias, s2.bias, MLE.lm.bias, UMVCUE.bias)
    names(bias) = c('Stage 1', 'Stage 2', 'MLE', 'UMVCUE')
    MSE = bias^2
    
    
    # ******************************* end of recording ******************************* #
    
    
    # ------------- procedure of hypothesis test, from the asd function ------------------ #
    if (follow == TRUE) {
      dunnett1 <- dunnett.test(Itest.stat)
    }else {
      Itest.stat <- Itest.stat + interim.select$z
      dunnett1 <- dunnett.test(Itest.stat)
    }
    if (sum(interim.select$select) > 0) {
      count_i <- rep(0, times = ntreat)
      count_i[sum(interim.select$select)] <- 1
      count_total <- count_total + count_i
      dunnett2 <- dunnett.test(Ftest.stat, select = interim.select$select)
      comb.test <- combn.test(dunnett1, dunnett2, weight = weight, 
                              method = method)
      reject_test <- hyp.test(comb.test, level = level, 
                              full.hyp = FALSE)
      if (i == 1) {
        reject_total <- reject_test$reject
      }
      else {
        reject_total <- reject_total + reject_test$reject
      }
      test.stat <- sum(reject_test$reject[ptest])
      if (test.stat >= 1) {
        sim.reject <- sim.reject + 1
      }
    }else {
      if (follow == TRUE) {
        reject_test <- hyp.test(dunnett1, level = level, 
                                full.hyp = FALSE)
        if (i == 1) {
          reject_total <- reject_test$reject
        }
        else {
          reject_total <- reject_total + reject_test$reject
        }
        test.stat <- sum(reject_test$reject[ptest])
        if (test.stat >= 1) {
          sim.reject <- sim.reject + 1
        }
      }
      else {
        reject_total <- reject_total + rep(0, times = ntreat)
      }
    }
    
    select.comparison2<-reject_test$reject[which(interim.select$select==1)] 
    
    # -------------------------- test hypothesis end ----------------------------#
    
    out<-list(t1.info.s1=t1.info.s1,
              t2.info.s1=t2.info.s1,
              x.info.s1=x.info.s1, 
              t.coeff.s1=t.coeff.s1,
              zscore=zscore,
              x.coeff.s2=x.coeff.s2,
              t.coeff.s2=t.coeff.s2,
              select.comparison=c(select.comparison1, select.comparison2),
              bias = bias,
              MSE = MSE)
    
    return(out)
  }
  
  # ------------------------end analysis function ---------------------- #
  
  for (i in 1:nsim) {
    
    # ************************* generate stage 1 data ************************ #
    gen.data<-rmvnorm(n, mean= mean_data, sigma= cov_data)
    
    # columns 1:K correspond to the individual responses of treatment 1:K
    # columns K+1 to 2K correspond to the individual covariate in arm 1:K
    
    data1<-data.frame(Y=c(gen.data[,1:K]), X=c(gen.data[,1:K+K]), 
                      X2=c(gen.data[,1:K+2*K]),T=rep(1:K, each=n) )
    
    # ************************* generate stage 2 data ************************ #
    gen.data<-rmvnorm(n, mean= mean_data, sigma= cov_data)
    data2<-data.frame(Y=c(gen.data[,1:K]), X=c(gen.data[,1:K+K]), 
                      X2=c(gen.data[,1:K+2*K]), T=rep(1:K, each=n) )
    # ************************ end data generation *****************************#
    
    out.X1[[i]]<-analysis("adjusted.X1")
    out.X2[[i]]<-analysis("adjusted.X2")
    out.both[[i]]<-analysis("adjusted.both")
    out.unadjusted[[i]]<-analysis("unadj")
    
  }    
  
  # ********************* output list for adjusted approach ********************** #
  # // t1.info.s1 # // stage 1 info about t1 vs control comparison
  # // t2.info.s1 # // stage 1 info about t2 vs control comparison
  # // x.info.s1 # // stage 1 info about coefficient of the covariate
  
  # // select.comparison # // col 1 indicate the selected H, col 2 indicate rejection or not
  
  # // zscore # // stagewise z-scores of the selected treatment
  
  # // x.coeff.s2 # // stage 2 coefficient of covariate
  # // t.coeff.s1 # // stage 1 coefficient of treatment effect of the selected comparison
  # // t.coeff.s2 # // stage 2 coefficient of treatment effect of the selected comparison
  
  # unadjusted approach has these outputs with suffix .un; no info about covariate #
  
  
  list(out.X1=out.X1,
       out.X2=out.X2,
       out.both=out.both,
       out.unadjusted=out.unadjusted)
}


# -------------------------------------------------------- #
# Helper function for inference for a given analysis model output #
# -------------------------------------------------------- #
inference<-function(out.X1){
  
  select.comparison<-t(sapply(1:nsim, function(r)out.X1[[r]]$select.comparison))
  # // col 1: which hypothesis is being selected
  # // col 2: rejection results
  colnames(select.comparison)<-c("hypothesis", "rejection")
  
  # Q: how many times each hypothesis is being selected
  select.H<-table(select.comparison[,1])
  
  # Q: how many times of no rejection and rejection over all replications
  rejection.any<-table(select.comparison[,2])
  
  # Q: having selected H1, how many times of no rejection and rejection
  rejection.H1<-table(select.comparison[which(select.comparison[,1]==1), 2])
  
  # Q: having selected H2, how many times of no rejection and rejection
  rejection.H2<-table(select.comparison[which(select.comparison[,1]==2), 2])
  
  list(select.comparison=select.comparison, 
       select.H=select.H,
       rejection.any=rejection.any,
       rejection.H1=rejection.H1,
       rejection.H2=rejection.H2)
}


# ------------------------------------------- #
# Helper function to combine all four methods #
# ------------------------------------------- #
answers.all<-function(n100){
  
  out.unadjusted<-inference(n100$out.unadjusted)
  out.X1<-inference(n100$out.X1)
  out.X2<-inference(n100$out.X2)
  out.both<-inference(n100$out.both)
  
  nsim=length(out.X1)
  
  # Q: how many times each hypothesis is being selected
  total.select<-rbind(unadj=out.unadjusted$select.H,
                      adj.X1=out.X1$select.H,
                      adj.X2=out.X2$select.H,
                      adj.both=out.both$select.H)
  
  total.select<-cbind(total.select, total.select/nsim)
  colnames(total.select)<- c("H1", "H2", "select.H1.prob", "select.H2.prob")
  
  # Q: how many times of no rejection and rejection over all replications
  total.reject<-rbind(unadj=out.unadjusted$rejection.any,
                      adj.X1=out.X1$rejection.any,
                      adj.X2=out.X2$rejection.any,
                      adj.both=out.both$rejection.any)
  
  total.reject<-cbind(total.reject, rej.prob=total.reject[,2]/nsim)
  
  # Q: having selected H1, how many times of no rejection and rejection
  rejectH1<-rbind(unadj=out.unadjusted$rejection.H1,
                  adj.X1=out.X1$rejection.H1,
                  adj.X2=out.X2$rejection.H1,
                  adj.both=out.both$rejection.H1)
  
  rejectH1<-cbind(rejectH1, rej.prob= rejectH1[,2] /(rejectH1[,1]+ rejectH1[,2]) )
  
  # Q: having selected H2, how many times of no rejection and rejection
  rejectH2<-rbind(unadj=out.unadjusted$rejection.H2,
                  adj.X1=out.X1$rejection.H2,
                  adj.X2=out.X2$rejection.H2,
                  adj.both=out.both$rejection.H2)
  
  rejectH2<-cbind(rejectH2, rej.prob=rejectH2[,2] /(rejectH2[,1]+ rejectH2[,2]))
  
  no.rej.H1<-cbind(rejectH1[,2], rejectH1[,2]/nsim)
  no.rej.H2<-cbind(rejectH2[,2], rejectH2[,2]/nsim)
  
  # --------------------------------------------------------------------------- #
  # index of selecting H1 for each method
  index.unadjusted<-which(out.unadjusted$select.comparison[,1]==1)
  index.X1<-which(out.X1$select.comparison[,1]==1)
  index.X2<-which(out.X2$select.comparison[,1]==1)
  index.both<-which(out.both$select.comparison[,1]==1)
  
  # replications where unadjusted and an adjusted approach select h2
  index.X1<-Reduce(intersect, list(index.unadjusted, index.X1))
  index.X2<-Reduce(intersect, list(index.unadjusted, index.X2))
  index.both<-Reduce(intersect, list(index.unadjusted, index.both))
  
  # how many times where unadjusted and an adjusted approach select h2
  freq.all.select.H1<-c(length(index.X1), length(index.X2), length(index.both) )
  
  # testing result where unadjusted approach and adjusted X1 select h2
  test.result.h1<-rbind(unadj.vs.X1=table(out.unadjusted$select.comparison[index.X1,2]),
                        adj.X1=table(out.X1$select.comparison[index.X1,2]),
                        #
                        # testing result where unadjusted approach and adjusted X2 select h2
                        unadj.vs.X2=table(out.unadjusted$select.comparison[index.X2,2]),
                        adj.X2=table(out.X2$select.comparison[index.X2,2]),
                        #
                        # testing result where unadjusted approach and adjusted both select h2
                        unadj.vs.both=table(out.unadjusted$select.comparison[index.both,2]),
                        adj.both=table(out.both$select.comparison[index.both,2]))
  
  all.select.H1.result<-cbind(test.result.h1, rej.prob=test.result.h1[,2]/(test.result.h1[,1]+test.result.h1[,2]))
  # --------------------------------------------------------------------------- #
  # index of selecting H2 for each method
  index.unadjusted<-which(out.unadjusted$select.comparison[,1]==2)
  index.X1<-which(out.X1$select.comparison[,1]==2)
  index.X2<-which(out.X2$select.comparison[,1]==2)
  index.both<-which(out.both$select.comparison[,1]==2)
  
  # replications where unadjusted and an adjusted approach select h2
  index.X1<-Reduce(intersect, list(index.unadjusted, index.X1))
  index.X2<-Reduce(intersect, list(index.unadjusted, index.X2))
  index.both<-Reduce(intersect, list(index.unadjusted, index.both))
  
  # how many times where unadjusted and an adjusted approach select h2
  freq.all.select.H2<-c(length(index.X1), length(index.X2), length(index.both) )
  
  # testing result where unadjusted approach and adjusted X1 select h2
  test.result.h2<-rbind(unadj.vs.X1=table(out.unadjusted$select.comparison[index.X1,2]),
                        adj.X1=table(out.X1$select.comparison[index.X1,2]),
                        #
                        # testing result where unadjusted approach and adjusted X2 select h2
                        unadj.vs.X2=table(out.unadjusted$select.comparison[index.X2,2]),
                        adj.X2=table(out.X2$select.comparison[index.X2,2]),
                        #
                        # testing result where unadjusted approach and adjusted both select h2
                        unadj.vs.both=table(out.unadjusted$select.comparison[index.both,2]),
                        adj.both=table(out.both$select.comparison[index.both,2]))
  
  all.select.H2.result<-cbind(test.result.h2, rej.prob=test.result.h2[,2]/(test.result.h2[,1]+test.result.h2[,2]))
  
  
  diff.freq=nsim-freq.all.select.H1-freq.all.select.H2
  
  all.same.selection<-rbind("H1"=cbind(freq=freq.all.select.H1, prob=freq.all.select.H1/nsim), 
                            "H2"=cbind(freq=freq.all.select.H2, prob=freq.all.select.H2/nsim) )
  
  row.names(all.same.selection)<-c("H1:unadj.vs.adj.X1", 
                                   "H1:unadj.vs.adj.X2",
                                   "H1:unadj.vs.adj.both",
                                   "H2:unadj.vs.adj.X1", 
                                   "H2:unadj.vs.adj.X2",
                                   "H2:unadj.vs.adj.both")
  
  select.diff.h<-cbind(freq=diff.freq, prob=diff.freq/nsim)
  
  row.names(select.diff.h)<-c("diff:unadj.vs.adj.X1", 
                              "diff:unadj.vs.adj.X2",
                              "diff:unadj.vs.adj.both")
  
  colnames(no.rej.H1)<-c("freq rej.H1", "%")
  
  colnames(no.rej.H2)<-c("freq rej.H2", "%")
  
  list(total.select=total.select,
       total.reject=total.reject,
       reject.H1_cond=rejectH1,
       reject.H2_cond=rejectH2,
       no.rej.H1=no.rej.H1, no.rej.H2=no.rej.H2,
       all.same.selection=all.same.selection,
       select.diff.h=select.diff.h,
       all.same.select.H1.result=all.select.H1.result,
       all.same.select.H2.result=all.select.H2.result)
}
